# Supplementary material for: Codonoblepharonteae, a New Major Lineage among Orthotrichoideae (Orthotrichaceae, Bryophyta)
Source: Plants (Basel). 2022 Dec 16;11(24):3557. doi: 10.3390/plants11243557 (PMC9781468; doi:10.3390/plants11243557)
Supplement: Supplementary file 1 [file plants-11-03557-s001.zip]

Archive with 1 entries (1 files):
- plants-2080396-supplementary.pdf
